# Supplementary material for: The Major Intrinsic Protein Family and Their Function Under Salt-Stress in Peanut
Source: Front Genet. 2021 Feb 24;12:639585. doi: 10.3389/fgene.2021.639585 (PMC7943621; doi:10.3389/fgene.2021.639585)
Supplement: Supplementary file 2 [file Table_2.XLSX]

## Sheet: Sheet1
Table 2 The ar/R strucure and classification of AQPs in Arachis hypogea
ar/R subgroup1	NPA12	NPA23	H24	H5	LE1	LE2	Members5
PIP	NPA	NPA	F	H	T	R	AhPIP1;1-1;7, AhPIP2;1-2;8
TIP
Group IA	NPV	NPA	H	I	A	V	AhTIP1;1-1;2
Group IB	NPA	NPA	H	I	A	V,L	AhTIP1;3-1;10, AhTIP3;1, AhTIP3;2
Group II	NPA	NPA	H	I	G,A	R	AhTIP2:1-2;6, AhTIP4;3, AhTIP4;4
Group III	NPA	NPA	S	I	A,V	R	AhTIP4;1, AhTIP4;2
NIP
Group I	NPA	NPA	W	V	A	R	AhNIP1;1-1;5, AhNIP4;1-4;4
Group IIA	NPA,S	NPA,V	A,T	I,V	G	R	AhNIP3;1, AhNIP5;1-5;2, AhNIP6;1-6;2, AhNIP7;1
Group IIB	NPA	NPA	G	S	G	R	AhNIP2;1-2:2
SIP
Group I	NPT	NPA	F	L	P	I	AhSIP1;1-1;2
Group II	NPT	NPA	V	V	P	N	AhSIP1;3-1;4
Group III	NPL	NPA	S	L	G	S	AhSIP2;1-2;2
XIP
Group I	SST	NPT	I	V	V	S,R	AhXIP1;1-1;2
Group II	SPV	NPA	V	V	V	R	AhXIP2;1-2;2
1 The ar/R subgroup based on phylogenetic analysis.
2 The first NPA motif in loop B.
3 The second NPA motif in loop E.
4 The conseved consensus residues at H2, H5, LE1 and LE2 according to Wallace and Robert (2004).
5 The members of AQPs identified in each subgroup and the alternative amino acids was indicated in parentheses following the isoform names.

## Sheet: Sheet1 (2)
Table 2 Conserved domains, selectivity filter and amino acid residues of aquaporins in Arachis hypogea genome
Loci	NPA(LB)	NPA(LE)	ar/R selectivity filters
			H2	H5	LE1	LE2
Nodulin-26 like intrisic proteins (NIPs)
NIP1:1	NPA	NPA	W	V	A	R
NIP1:2	NPA	NPA	W	V	A	R
NIP1:3	NPA	NPA	W	V	A	R
NIP1:4	NPA	-	W	V	-	-
NIP1:5	NPA	NPA	W	V	A	R
NIP1:6	NPA	NPA	W	V	A	R
NIP2:1	NPA	-	G	S	G	-
NIP2:2	NPA	NPA	G	S	G	R
NIP2:3	NPA	NPA	G	S	G	R
NIP3:1	NPA	NSV	T	I	G	R
NIP4:1	NPA	NPA	W	V	A	-
NIP4:2	NPA	NPA	W	V	A	R
NIP4:3	NPA	NPA	W	V	A	R
NIP4:4	NPA	NPA	W	V	A	R
NIP5:1	NPS	NPV	A	I	G	R
NIP5:2	NPS	NPV	A	I	G	R
NIP6:1	NPA	NPV	T	I	G	R
NIP6:2	NPA	NPV	T	I	G	R
NIP7:1	NPA	NPA	T	V	G	R
Plasma membrane intrinsic proteins (PIPs)
PIP1:1	NPA	NPA	F	H	T	R
PIP1:2	NPA	NAA	F	H	T	R
PIP1:3	NPA	NPA	F	H	T	R
PIP1:4	NPA	NPA	F	H	T	R
PIP1:5	NPA	NPA	F	H	T	R
PIP1:6	NPA	NPA	F	H	T	R
PIP1:7	NPA	NPA	F	H	T	R
PIP2:1	NPA	NPA	F	H	T	R
PIP2:2	NPA	NPA	F	H	T	R
PIP2:3	NPA	NPA	F	H	T	R
PIP2:4	-	NPA	F	H	T	R
PIP2:5	NPA	NPA	F	H	T	R
PIP2:6	NPA	NPA	F	H	T	R
PIP2:7	NPA	NPA	F	H	T	R
PIP2:8	NPA	NPA	F	H	T	R
Small basic intrinsic proteins (SIPs)
SIP1:1	NPT	NPA	F	L	P	I
SIP1:2	NPT	NPA	F	L	P	I
SIP1:3	NPT	NPA	V	V	P	N
SIP1:4	NPT	NPA	V	V	P	N
SIP2:1	NPL	NPA	S	L	G	S
SIP2:2	NPL	NPA	S	L	G	S
Tonoplast intrinsic proteins (TIPs)
TIP1:1	NP-	NPA	H	I	A	V
TIP1:2	NP-	NPA	H	I	A	V
TIP1:3	NPA	NPA	H	I	A	V
TIP1:4	NPA	NPA	H	I	A	V
TIP1:5	NPA	NPA	H	I	A	V
TIP1:6	NPA	NPA	H	I	A	V
TIP1:7	NPA	NPA	H	I	A	V
TIP1:8	NPA	NPA	H	I	A	V
TIP1:9	NPA	NPA	H	I	A	V
TIP1:10	NPA	NPA	H	I	A	V
TIP2:1	NPA	NPA	H	I	G	R
TIP2:2	NPA	NPA	H	I	G	R
TIP2:3	NPA	NPA	H	I	G	R
TIP2:4	NPA	NPA	H	I	G	R
TIP2:5	NPA	NPA	H	I	G	R
TIP2:6	NPA	NPA	H	I	G	R
TIP3:1	NPA	NPA	H	I	A	L
TIP3:2	NPA	NPA	H	I	A	L
TIP4:1	NPA	NPA	S	I	A	R
TIP4:2	NPA	NPA	S	I	V	R
TIP4:3	NPA	NPA	H	I	A	R
TIP4:4	NPA	NPA	H	I	A	R
Uncharacterized intrinsic proteins (XIPs)
XIP1:1	SST	NPT	I	V	V	S
XIP1:2	SST	NPT	I	V	V	R
XIP2:1	SPV	NPA	V	V	V	R
XIP2:2	SPV	NPA	V	V	V	R
